# Supplementary material for: CWHM-974 is a fluphenazine derivative with improved antifungal activity against Candida albicans due to reduced susceptibility to multidrug transporter-mediated resistance mechanisms
Source: Antimicrob Agents Chemother. 2023 Sep 13;67(10):e00567-23. doi: 10.1128/aac.00567-23 (PMC10583685; doi:10.1128/aac.00567-23)
Supplement: Table S1 — Strain table. [file aac.00567-23-s0001.xlsx]

## Sheet: Sheet1
Table S1. Strain Table
Strain	Genotype	Source
SN250	arg4∆∆ his1∆/HIS1 leu2∆/LEU2	SM Noble Lab
tac1∆∆	tac1∆::HIS1 tac1∆::LEU2 arg4∆∆	Ref 15
mrr2∆∆	mrr2∆::HIS1 mrr2∆::LEU2 arg4∆∆	Ref 15
mrr2∆∆ tac1∆∆	mrr2∆::ARG4 mrr2∆::ARG4 tac1∆::HIS1 tac1∆::LEU2	This work
cdr1∆∆	his1∆/HIS1 leu2∆/LEU2 cdr1∆::NAT1 cdr1∆::NAT1	This work
mrr2∆∆ tac1∆∆ cdr1∆∆	mrr2∆::ARG4 mrr2∆::ARG4 tac1∆::HIS1 tac1∆::LEU2 cdr1∆::NAT1 cdr1∆::NAT1	This work
Candida glabrata	ATCC 2001	Moye-Rowley Lab
