# Supplementary material for: CWHM-974 is a fluphenazine derivative with improved antifungal activity against Candida albicans due to reduced susceptibility to multidrug transporter-mediated resistance mechanisms
Source: Antimicrob Agents Chemother. 2023 Sep 13;67(10):e00567-23. doi: 10.1128/aac.00567-23 (PMC10583685; doi:10.1128/aac.00567-23)
Supplement: Table S2 — Oligonucleotide table. [file aac.00567-23-s0002.xlsx]

## Sheet: Sheet1
Table S2.Oligonucleotides Used
		Primer Name	Description	Sequence
	qRT-PCR	19.021	ACT 1 Fwd	ACAACTCTGTCAAACGTTGTCAAATTAAAAATAGTTTACGCAAGTC
		19.022	ACT 1 Rev	TCCATGTATCCCCAACGCACCCAGCACCAACAACGTTTGACAGAACTCCTCGATGCAATC
		SP190	CDR1 RT Fwd	CAACCATGGGTCAATTA
		SP191	CDR1 RT Rev	CACCACAGAAATTCAAAC
		SP192	CDR2 RT Fwd	GGGAGAAACTTGTTCTT
		SP193	CDR2 RT Rev	ATCGATTCTGCATACTG
		SP194	MDR1 RT Fwd	CATCAGTGTTCCCATTAT
		SP195	MDR1 RT Rev	CATAACAAGGGTGATGAA
	Contruction of	21.021	PFA-ARG Internal Check	CGACGTTCATTAGCAGTATG
	tac1∆∆ mutants	SP209	Cas9 Fwd	ATCTCATTAGATTTGGAACTTGTGGGTT
		SP210	Cas9 Rev	TTCGAGCGTCCCAAAACCTTCT
		SP211	SNR52 promoter Fwd	AAGAAAGAAAGAAAACCAGGAGTGAA
		SP212	sgRNA Rev	ACAAATATTTAAACTCGGGACCTGG
		SP213	SNR52 nested promoter Fwd	GCGGCCGCAAGTGATTAGACT
		SP214	SNR52 TAC1 1 Rev	CCAAATGGTGAAGCACCAACCAAATTAAAAATAGTTTACGCAAGTC
		SP215	sgRNA TAC1 1 Fwd	GTTGGTGCTTCACCATTTGGGTTTTAGAGCTAGAAATAGCAAGTTAAA
		SP216	SNR52 TAC1 2 Rev	CCAATTATAGAAAAGTGCTGCCAAATTAAAAATAGTTTACGCAAGTC
		SP217	sgRNA TAC1 2 Fwd	GCAGCACTTTTCTATAATTGGGTTTTAGAGCTAGAAATAGCAAGTTAAA
		SP218	SNR52 TAC1 3 Rev	ATAGCAACGGAGTTTCGAAATCAAATTAAAAATAGTTTACGCAAGTC
		SP219	sgRNA TAC1 3 Fwd	ATTTCGAAACTCCGTTGCTATGTTTTAGAGCTAGAAATAGCAAGTTAAA
		SP220	SNR52 TAC1 4 Rev	ACATGGATAAGACCCATTGCCAAATTAAAAATAGTTTACGCAAGTC
		SP221	sgRNA TAC1 4 Fwd	GCAATGGGTCTTATCCATGTGTTTTAGAGCTAGAAATAGCAAGTTAAA
		SP222	TAC1 5' Flank Check	AACCCTCTCTATTCTGTTGTTCTC
		SP223	TAC1 3' Flank Check	CTCAACAGACTCTGAACGGA
		SP224	TAC1 Internal Fwd	GAGTGGCATGTGATAGTTGTCG
		SP225	TAC1 Internal Rev	TCCATCCAATCTAATGATTCCCGAG
		SP226	pFA FP adpater sequence with Tac1 microhomology	TTTCCCATATCTATCTTTCACCACCACCACCACCTCCTCACCTTTGGCTTAATTTAGTTTTGATAATTGGTTGAAATAAATTCAGATTCCCTTTCAGCCAAGGAAGCTTCGTACGCTGCAGGTC
		SP227	pFA RP adpater sequence with TAC1 microhomology	TCTTTAATAAAGTCATCTTCTTGCTTACAAAGTATTGGACTCGGGGTTTTCCGTCCAAATTGCAAATGAAATTTATTCACAACAATTTTACTCTCAAGACAT TCTGATATCATCGATGAATTCGAG
	Contruction of cdr1∆∆	18.009	sgRNA fusion primer for NAT Fwd	GCGGCCGCAAGTGATTAGACT
	mutants	18.01	sgRNA fusion primer for NAT Rev	GCAGCTCAGTGATTAAGAGTAAAGATGG
		18.026	NAT Internal Check	CCATCGGAAGCAGTACCATC
		AMO1	RFP sequence with NAT Homology Fwd	AGATCTACCCTTTAAGATATTTTCTATTTTATTCTTTTATATCACATATATATTCTATTTATTTTTTGTACTTAATAATTTCTTTAAAAGGTCAAAAACGGACATGGAGGCCCAGAATACC
		AMO2	RFP sequence with NAT Homology Rev	ATAAATAATTACTCTAACACACAACAACAACAACAACAATAGTCTAAAAACGTCTATTATATTTTAGACGTTTGAGATACCACCATGTCAAAAAACAAACAGTATAGCGACCAGCATTCAC
		AMO3	CDR1 Internal Check Fwd	ATTCTAAGATGTCGTCGCAAGATG
		AMO4	CDR1 Internal Check Rev	AATGTGGAACAACCAGCAC
		AMO5	gRNA (bottom strand) Primer Pair 1 (F)	AAACCCGTGGTATTCATTAAGTTTTAGAGCTAGAAATAGCAAGTTAAA
		AMO6	gRNA (top strand) Primer Pair 1 (R)	TTAATGAATACCACGGGTTTCAAATTAAAAATAGTTTACGCAAGTC
		AMO7	gRNA (bottom strand) Primer Pair 2 (F)	ATGTTCATATGGATTGACCCGTTTTAGAGCTAGAAATAGCAAGTTAAA
		AMO8	gRNA (top strand) Primer Pair 2 (R)	GGGTCAATCCATATGAACATCAAATTAAAAATAGTTTACGCAAGTC
		AMO9	gRNA (bottom strand) Primer Pair 3 (F)	GAACAAGATTCACCATTTGGGTTTTAGAGCTAGAAATAGCAAGTTAAA
		AMO10	gRNA (top strand) Primer Pair 3 (R)	CCAAATGGTGAATCTTGTTCCAAATTAAAAATAGTTTACGCAAGTC
		AMO11	gRNA (top strand) Primer Pair 4 (F)	GATCCATACATTAAATTTGCGTTTTAGAGCTAGAAATAGCAAGTTAAA
		AMO12	gRNA (bottom strand) Primer Pair 4 (R)	GCAAATTTAATGTATGGATCCAAATTAAAAATAGTTTACGCAAGTC
		AMO13	CDR1 5' Flank Check Fwd	TCAACGGAAAATTGCCAACTG
		AMO14	CDR1 3' Flank Check Rev	TAACCACCACGTCTACATAAC
